# Supplementary material for: Phospholipids are A Potentially Important Source of Tissue Biomarkers for Hepatocellular Carcinoma: Results of a Pilot Study Involving Targeted Metabolomics
Source: Diagnostics (Basel). 2019 Oct 29;9(4):167. doi: 10.3390/diagnostics9040167 (PMC6963224; doi:10.3390/diagnostics9040167)
Supplement: Supplementary file 1 [file diagnostics-09-00167-s001.zip]

Archive with 5 entries (3 files):
- diagnostics-611252 suppl for final/
- diagnostics-611252 suppl for final/Supplementary Files_final/
- diagnostics-611252 suppl for final/Supplementary Files_final/Supplementary Information 1 - Metabolomics Standards.xlsx
- diagnostics-611252 suppl for final/Supplementary Files_final/Supplementary Information 2 - Metabolite Fold Changes.xlsx
- diagnostics-611252 suppl for final/Supplementary Files_final/Supplementary Tables and Figures.pdf
