# Supplementary material for: Phospholipids are A Potentially Important Source of Tissue Biomarkers for Hepatocellular Carcinoma: Results of a Pilot Study Involving Targeted Metabolomics
Source: Diagnostics (Basel). 2019 Oct 29;9(4):167. doi: 10.3390/diagnostics9040167 (PMC6963224; doi:10.3390/diagnostics9040167)
Supplement: Supplementary file 1 [file diagnostics-09-00167-s001.zip › diagnostics-611252 suppl for final/Supplementary Files_final/Supplementary Information 1 - Metabolomics Standards.xlsx]

## Sheet: LC-MSMS
Compound Name	M.W.	Q1(m/z)	Q3(m/z)	Calibration Curve	Correlation coefficient(R2)
TωMCA	515.706	514	80	3.60716X+750.265	0.991
THCA	515.7	514	80	10.1308X+15.4646	0.991
TCA	515.703	514	80	16.5526X+221.786	0.994
TUDCA	499.707	498	80	0.02685X+2.11427	0.991
THDCA	499.7	498	80	0.02822X+3.26419	0.993
βUCA	408.5	407	407	0.08162X+2.88019	0.996
TCDCA	499.71	498	80	55.425X-92.3432	0.991
UCA	408.57	407	407	0.25332X+7.66647	0.993
TDCA	499.704	498	80	0.37136X+10.1786	0.992
βCA	408.57	407	407	0.22404X-2.95606	0.998
GHCA	465.6	464	74	0.00193X+4.07232	0.993
7_ketoDCA	406.556	405	405	0.26096X+32.9555	0.995
12_DHCA	406.556	405	405	5.57148X+713.264	0.996
GUDCA	449.623	448	74	0.00119X+2.41686	0.993
GHDCA	449.6	448	74	0.00082X+5.53978	0.995
NorCA	394.54	393	393	0.38378X+61.7025	0.993
muroCA	392.57	391	391	0.237168X-1.15242	0.996
βUDCA	392.57	391	391	0.226323X+7.80705	0.991
HCA	408.571	407	407	0.029711X+5.60913	0.99
GCA	465.623	464	74	0.031002X+2.19728	0.99
GLCA_3S	513.687	512	432	0.286058X+25.9368	0.992
CA	408.571	407	407	0.284356X+21.9225	0.993
6,7_diketoLCA	404.54	403	403	0.294229X+25.024	0.992
βHDCA	392.57	391	391	0.267545X-8.30635	0.991
UDCA	392.572	391	391	0.266783X+4.78236	0.998
HDCA	392.572	391	391	0.1709X+22.5388	0.99
6_ketoLCA	390.564	389	389	0.245589X+62.106	0.992
7_ketolCA	390.556	389	389	0.313159X+35.5718	0.993
CDCA_24G	568.7	567	391	6.01651X+569.929	0.991
LCA_3S	456.636	455	97	1.04224X-249.226	0.996
GCDCA	449.623	448	74	0.297425X+10.8922	0.994
GDCA	449.632	448	74	0.282787X+41.5579	0.992
DHCA	402.531	401	401	0.28769X+2043.29	0.992
CDCA	392.572	391	391	0.23895X+7.0061	0.994
12_ketoLCA	390.556	389	389	0.21192X+10.5293	0.995
NorDCA	378.55	377	377	0.254421X+24.9598	0.996
alloLCA	376.573	375	375	0.458057X-5.21763	0.993
isoLCA	376.573	375	375	0.520637X-3.07134	0.991
LCA	376.573	375	375	0.331831X-25.9164	0.991
DCA	392.572	391	391	3.01688X-154.697	0.992
isoDCA	392.572	391	391	1.90073X+145.696	0.99
GLCA	433.624	432	74	0.04050X+397.213	0.995
Cardiolipin	1466.06	1466.99	1466.99	20996.3X-1814.39	0.99
L-α-Phosphatidylcholine	757.56	758.56	758.56	28618.6X-1490.99	0.991
L-α-Phosphatidylethanolamine	744.03	744.57	744.57	11592.4-214.73	0.994
L-α-Phosphatidyl-L-serine	790.56	790.58	790.58	14524.9X-475.126	0.992
L-α-Phosphatidic Acid	760.59	760.59	760.59	48998.1X-2145.89	0.992
L-α-Phosphatidyl-DL-glycerol	794.56	794.56	794.56	3304.7X-13.8728	0.991
L-α-Lysophosphatidylcholine	523.36	524.35	524.35	36151X-3392.56	0.994
Sphingomyelin	702.56	703.57	703.57	60636.6X-3089.82	0.991
lysoPC a C14:0	467.577	468.3	183.96
lysoPC a C16:0	495.63	496.3	183.96
lysoPC a C16:1	493.614	494.3	183.96
lysoPC a C17:0	509.657	510.3	183.96
lysoPC a C18:0	523.683	524.3	183.96
lysoPC a C18:1	521.667	522.3	183.96
lysoPC a C18:2	519.652	520.3	183.96
lysoPC a C20:3	545.689	546.3	183.96
lysoPC a C20:4	543.673	544.3	183.96
lysoPC a C24:0	607.843	608.4	183.96
lysoPC a C26:0	635.896	636.5	183.96
lysoPC a C26:1	633.88	634.4	183.96
lysoPC a C28:0	663.949	664.5	183.96
lysoPC a C28:1	661.933	662.5	183.96
PC aa C24:0	621.437	622.41	183.93
PC aa C26:0	649.468	650.45	183.93
PC aa C28:1	675.917	676.46	183.93
PC aa C30:0	705.986	706.51	183.93
PC aa C32:0	733.562	734.54	183.93
PC aa C32:1	731.547	732.52	183.93
PC aa C32:3	727.515	728.49	183.93
PC aa C34:1	759.578	760.55	183.93
PC aa C34:2	757.562	758.54	183.93
PC aa C34:3	755.547	756.52	183.93
PC aa C34:4	753.531	754.51	183.93
PC aa C36:0	789.625	790.6	183.93
PC aa C36:1	787.609	788.59	183.93
PC aa C36:2	785.593	786.57	183.93
PC aa C36:3	783.578	784.55	183.93
PC aa C36:4	781.562	782.54	183.93
PC aa C36:5	779.547	780.52	183.93
PC aa C36:6	777.531	778.51	183.93
PC aa C38:0	817.656	818.63	183.93
PC aa C38:3	811.609	812.59	183.93
PC aa C38:4	809.593	810.57	183.93
PC aa C38:5	807.578	808.55	183.93
PC aa C38:6	805.562	806.54	183.93
PC aa C40:1	843.672	844.65	183.93
PC aa C40:2	841.656	842.63	183.93
PC aa C40:3	839.64	840.62	183.93
PC aa C40:4	837.625	838.6	183.93
PC aa C40:5	835.609	836.59	183.93
PC aa C40:6	833.593	834.57	183.93
PC aa C42:0	873.719	874.69	183.93
PC aa C42:1	871.703	872.68	183.93
PC aa C42:2	869.687	870.66	183.93
PC aa C42:4	865.656	866.63	183.93
PC aa C42:5	863.64	864.62	183.93
PC aa C42:6	861.625	862.6	183.93
PC ae C30:0	691.552	692.53	183.93
PC ae C30:1	689.536	690.51	183.93
PC ae C30:2	687.52	688.5	183.93
PC ae C32:1	717.567	718.54	183.93
PC ae C32:2	715.552	716.53	183.93
PC ae C34:0	747.614	748.59	183.93
PC ae C34:1	745.599	746.57	183.93
PC ae C34:2	743.583	744.56	183.93
PC ae C34:3	741.567	742.54	183.93
PC ae C36:0	775.645	776.62	183.93
PC ae C36:1	773.63	774.61	183.93
PC ae C36:2	771.614	772.59	183.93
PC ae C36:3	769.599	770.57	183.93
PC ae C36:4	767.583	768.56	183.93
PC ae C36:5	765.567	766.54	183.93
PC ae C38:0	803.677	804.65	183.93
PC ae C38:1	801.661	802.64	183.93
PC ae C38:2	799.645	800.62	183.93
PC ae C38:3	797.63	798.61	183.93
PC ae C38:4	795.614	796.59	183.93
PC ae C38:5	793.599	794.57	183.93
PC ae C38:6	791.583	792.56	183.93
PC ae C40:1	829.692	830.67	183.93
PC ae C40:2	827.677	828.65	183.93
PC ae C40:3	825.661	826.64	183.93
PC ae C40:4	823.645	824.62	183.93
PC ae C40:5	821.63	822.61	183.93
PC ae C40:6	819.614	820.59	183.93
PC ae C42:0	859.739	860.72	183.93
PC ae C42:1	857.724	858.7	183.93
PC ae C42:2	855.708	856.68	183.93
PC ae C42:3	853.692	854.67	183.93
PC ae C42:4	851.677	852.65	183.93
PC ae C42:5	849.661	850.64	183.93
PC ae C44:3	881.724	882.7	183.93
PC ae C44:4	879.708	880.68	183.93
PC ae C44:5	877.692	878.67	183.93
PC ae C44:6	875.677	876.65	183.93
SM (OH) C14:1	688.516	689.59	183.975
SM (OH) C16:1	716.547	717.59	183.975
SM (OH) C22:1	800.641	801.69	183.975
SM (OH) C22:2	798.625	799.69	183.975
SM (OH) C24:1	828.672	829.69	183.975
SM C16:0	702.575	703.59	183.975
SM C16:1	700.568	701.59	183.975
SM C18:0	730.607	731.59	183.975
SM C18:1	728.583	729.59	183.975
SM C20:2	754.599	755.59	183.975
SM C24:0	814.701	815.69	183.975
SM C24:1	812.677	813.69	183.975
SM C26:0	842.732	843.69	183.975
SM C26:1	840.708	841.69	183.975

## Sheet: GC-TOF
		Compound Name	M.W.	Main Fragment
		L_Histidine	155.155	81, 59, 139, 194,210
		L_Lysine	146.19	142, 212, 244, 59,88
		Glycerophosphocholine	257.223	196181
		Phosphorylcholine	184.2	96,58
		Choline	104.171	58,73
		L_Serine	105.09	86, 42, 58, 145
		Sarcosine	89.093	161, 129, 59, 102
		Beta_Alanine	89.0932	70, 102, 129, 59,42
		Dimethylglycine	103.12	72
		Phenylethylamine	121.18	65, 104, 91
		L_Alanine	89.09	70, 102, 129, 59,42
		L_Allothreonine	119.12	59, 131
		Creatine	131.13	59, 102,158
		S_Adenosylhomocysteine	384.4	59192
		Glycylproline	172.182	100,86
		Hydroxypropionic acid	90.08	87, 59, 103, 127
		L_Lactic acid	90.0779	59, 103, 43, 130, 87
		3,4_Dihydroxyhydrocinnamic acid	182.173	59, 237
		L_Tyrosine	181.19	121, 236, 59, 165,77
		L_Asparagine	132.12	127, 59, 83, 95,146
		L_Kynurenine	208.22	146, 92, 119, 248,205
		Hydroxyphenyllactic acid	182.173	236, 161, 121, 59
		L_Aspartic acid	133.11	86, 59, 128, 160,96
		Glucaric acid	210.14	59120179
		2_Hydroxy_3_methylbutyric acid	118.131	59,73
		Hippuric acid	179.17	51, 77, 134, 105
		Picolinic acid	123.11	137, 122,106
		D_2_Hydroxyglutaric acid	148.114	59117159
		L_Malic acid	134.087	75, 113, 101, 59
		Glutaric acid	132.12	59, 100, 129
		Indole	117.15	117, 90, 63
		Benzoic acid	122.12	59,77
		Indole_3_methyl acetate	189.21	59188
		Adipic acid	146.14	114, 59, 143, 74
		2_Methylglutaric acid	146.141	59115
		Indoleacetic acid	175.184	130
		3_Indolepropionic acid	189.21	130, 203, 77, 115, 143
		Azelaic acid	188.22	59157115
		Sebacic acid	202.25	59115143
		4_Hydroxyphenylpyruvic acid	180.157	135, 77, 92, 107,180
		Ketoleucine	130.142	59,85,57,87
		Alpha_ketoisovaleric acid	116.115	59,71,87
		3_Methyl_2_oxovaleric acid	130.142	57, 41, 85, 69,144
		Phenylpyruvic acid	164.158	59, 90, 121, 75, 105
		Benzamide	121.14	59,77
		N_Acetylornithine	174.2	59,88
		Glycine	75.07	88,115,147,44,59
		N_Acetylneuraminic acid	309.273	59364
		Glyceric acid	106.08	91, 59, 177, 75
		L_Proline	115.13	128, 59, 82, 187,68
		L_Alpha_aminobutyric acid	103.12	102, 59, 88, 112,143
		Glycolic acid	76.05	59, 74, 89, 117
		L_Pipecolic acid	129.157	91, 174, 218, 65, 142
		6_Phosphogluconic acid	276.135	59,96,273
		5_Aminolevulinic acid	131.13	59,88
		p_Cresol sulfate	188.201	77, 107, 121, 166,91
		Pyroglutamic acid	129.04	84,41,56,143
		L_Valine	117.151	88, 130, 55, 98,115
		D_Glucose	180.156	103,88
		L_Methionine	149.21	115, 61, 147, 128,162
		L_Leucine	131.17	88, 115, 144, 128,69
		Hydroxyphenyllactic acid	182.173	236, 161, 121, 59
		L_Tryptophan	204.23	130, 77, 103, 276,185
		cis_Aconitic acid	174.11	59, 153, 184, 125,98
		Adipic acid	146.14	114, 59, 143, 74
		Methylsuccinic acid	132.11	59, 129, 101
		Citraconic acid	130.1	127, 99, 59
		Maleic acid	116.07	59,85
		Oxalic acid	90.03	45, 59
		N_Methylnicotinamide	136.15	78, 51, 106, 135, 136
		Citric acid	192.124	101, 143, 59
		Acetoacetic acid	102.09	59,57
		Oxoglutaric acid	146.11	115, 55
		Acetaminophen	151.163	59,75,116
		Trehalose	342.296	103,73
		Acetylcysteine	163.195	59116
		Pyruvate	88.06	59,43
		Formic acid	46.03	60
		3_Hydroxybutyric acid	104.1	118, 57
		Acetic acid	60.052	74
		Alpha_Hydroxyisobutyric acid	104.1	118, 57
		Propionic acid	74.0785	57, 88, 42
		3_Hydroxyisovaleric acid	118.1	146, 131,115
		2_Hydroxybutyric acid	104.1	118,103,87
		Isobutyric acid	88.1	43, 59, 71, 87, 102
		Butyric acid	88.1051	43, 59, 71, 87, 102
		Citramalic acid	148.1	117, 85, 43
		Succinic acid	118.1	55, 59, 87, 115
		Pimelic acid	160.2	55, 74, 115
		3_Methyladipic acid	160.07	55,74,115
		Isovaleric acid	102.1	74, 43, 59, 101, 85
		Valeric acid	102.1	74, 43, 57, 87, 101
		Suberic acid	174.2	97, 74, 87, 129, 138
		(1)_2_Methylpentanoic acid	116.16	130, 115,99,71,59
		Hexanoic acid	116.158	74, 43, 59, 55, 87
		4_Methylhexanoic acid	130.18	144, 87,57,113, 129
		Heptanoic acid	130.185	74, 87, 101
		Caprylic acid	144.2	74, 87, 101, 115, 127
		Undecylenic acid	184.27	198183167139
		Decanoic acid	172.3	143, 55, 87, 101, 129
		Pelargonic acid	158.238	74, 87
		Undecanoic acid	186.291	200, 185, 169, 141
		Dodecanoic acid	200.3	87, 74
		Myristoleic acid	226.35	55, 74, 87, 110, 166
		Myristelaidic acid	226.35	55,74,87,110,166
		Tridecanoic acid	214.348	228, 213,197,169
		Pentadecanoic acid	242.398	74, 87, 43, 55, 213
		Alpha_Linolenic acid	278.43	55, 67, 79, 93, 107
		Gamma_Linolenic acid	278.43	292, 277, 261, 233,74,87
		Myristic acid	228.371	74, 87
		Docosahexaenoic acid	328.488	79, 91, 67, 105
		Eicosadienoic acid	308.5	74,87,55
		Palmitoleic acid	254.408	69, 55, 74, 87
		Palmitelaidic acid	254.408	69,55,74,87
		Arachidonic acid	304.467	79, 55, 67, 93, 107
		Docosapentaenoic acid	330.5	55, 67, 79, 91, 105
		Linoleic acid	280.445	55, 67, 81, 95, 109, 294
		Heptadecanoic acid	270.451	74, 87
		8,11,14_Eicosatrienoic acid	306.48	289,87,74,59,55
		10Z_Heptadecenoic acid	268.4	282,87,74,59,55
		Palmitic acid	256.43	74, 87, 143
		(Adrenic acid)docosatetraenoic acid	332.5	346, 97, 74, 59, 55
		Oleic acid	282.46	55, 74, 83, 97, 296
		Nonadeca_10(Z)_enoic acid	296.5	310,87, 74, 59, 55
		Eicosenoic acid	310.5	97, 69, 55, 111
		Nonadecanoic acid	298.5	74, 87
		Stearic acid	284.477	74, 87
		Erucic acid	338.57	320, 69, 74, 83, 97
