# Supplementary material for: Phospholipids are A Potentially Important Source of Tissue Biomarkers for Hepatocellular Carcinoma: Results of a Pilot Study Involving Targeted Metabolomics
Source: Diagnostics (Basel). 2019 Oct 29;9(4):167. doi: 10.3390/diagnostics9040167 (PMC6963224; doi:10.3390/diagnostics9040167)
Supplement: Supplementary file 1 [file diagnostics-09-00167-s001.zip › diagnostics-611252 suppl for final/Supplementary Files_final/Supplementary Information 2 - Metabolite Fold Changes.xlsx]

## Sheet: Small Molecules
Small Molecules	Fold Change	p.value	FDR
L_Malic acid	0.47793	3.271e-08	2.486e-06
Maleic acid	0.48738	3.4632e-07	1.316e-05
Creatine	0.64357	9.0728e-07	2.2985e-05
Pyruvate	2.1308	3.7523e-06	7.1294e-05
Dimethylglycine	0.63002	1.5868e-05	0.0002412
L_Tryptophan	1.8389	5.1792e-05	0.00065604
L_Methionine	1.7238	0.00049043	0.0046591
Phenylethylamine	1.4704	0.00043135	0.0046591
L_Asparagine	1.5573	0.0007678	0.0059823
L_Histidine	1.4637	0.00078714	0.0059823
Glycerophosphocholine	0.76422	0.0010294	0.0071125
D_2_Hydroxyglutaric acid	2.2734	0.0012967	0.007581
D_Glucose	0.70348	0.0012304	0.007581
6_Phosphogluconic acid	0.51817	0.001506	0.0081757
L_Allothreonine	1.2736	0.001626	0.0082384
L_Lysine	1.5089	0.0017933	0.0085184
L_Alpha_aminobutyric acid	0.65195	0.0022189	0.00992
N_Acetylneuraminic acid	0.64209	0.0030314	0.012799
Phenylpyruvic acid	12.504	0.0038835	0.015534
L_Lactic acid	1.2672	0.011659	0.042195
L_Valine	1.3908	0.011382	0.042195
Hydroxypropionic acid	0.59097	0.012686	0.043824
3_Indolepropionic acid	1.7706	0.019428	0.064197
Indoleacetic acid	1.4194	0.021732	0.068817
3_Methyl_2_oxovaleric acid	1.8082	0.037752	0.11477
Methylsuccinic acid	0.98084	0.039412	0.1152
2_Hydroxy_3_methylbutyric acid	1.6609	0.053987	0.15196
5_Aminolevulinic acid	0.67597	0.060533	0.15864
Benzamide	1.292	0.058822	0.15864
L_Proline	1.326	0.073101	0.18519
L_Kynurenine	0.71915	0.079037	0.19377
Hydroxyphenyllactic acid.1	1.3689	0.097213	0.22388
N_Acetylornithine	1.2229	0.094644	0.22388
Sarcosine	1.2429	0.10125	0.22633
L_Serine	1.334	0.10696	0.22942
L_Tyrosine	1.2012	0.10867	0.22942
Citraconic acid	1.1373	0.11516	0.23514
Glutaric acid	1.0827	0.12376	0.23514
Oxalic acid	0.64074	0.11916	0.23514
Pyroglutamic acid	1.2023	0.12347	0.23514

## Sheet: Bile Acids
Bile Acid	Fold Change	p.value	FDR
GCA	0.62722	1.6664e-05	0.00061627
CDCA	4.5698	2.9346e-05	0.00061627
TDCA	0.58671	0.0023227	0.032518
GDCA	0.62786	0.0033978	0.035677
TCA	0.85977	0.013522	0.10251
HCA	2.8894	0.015521	0.10251
LCA_3S	1.1765	0.020211	0.10251
HDCA	3.7003	0.021808	0.10251
GLCA	0.65514	0.023424	0.10251
CA	3.0566	0.024407	0.10251
DCA	5.7511	0.031188	0.10921
7_ketolCA	1.6031	0.031203	0.10921
THDCA	1.2986	0.09249	0.29882
6,7_diketoLCA	0.90992	0.14939	0.44816
_HDCA	1.9574	0.1663	0.45813
GUDCA	0.52052	0.17453	0.45813
GCDCA	0.90252	0.19632	0.48503
isoDCA	0.93982	0.27064	0.63148
GHDCA	1.1856	0.29209	0.64567
UCA	0.83635	0.34202	0.71824
isoLCA	1.381	0.37115	0.73577
T_MCA	1.0568	0.39843	0.73577
_UCA	1.5029	0.41138	0.73577
GLCA_3S	1.0101	0.42044	0.73577
GHCA	1.1373	0.50274	0.83339
7_ketoDCA	1.1002	0.51591	0.83339
DHCA	0.99063	0.54759	0.83447
6_ketoLCA	0.98815	0.55631	0.83447
12_DHCA	1.3394	0.58984	0.85426
_UDCA	1.4456	0.62705	0.87787

## Sheet: Free Fatty Acids
Free Fatty Acids	Fold Change	p.value	FDR
Alpha-Linolenic acid	0.36379	2.8285e-07	1.3294e-05
Palmitelaidic acid	1.749	1.8421e-05	0.00036079
8,11,14-Eicosatrienoic acid	1.8525	2.4702e-05	0.00036079
Butyric acid	1.7903	3.0706e-05	0.00036079
10Z-Heptadecenoic acid	1.3946	0.0010168	0.009558
Propionic acid	0.61888	0.0029468	0.023083
Adrenic acid docosatetraenoic acid	1.2426	0.01205	0.073683
Dodecanoic acid	1.5177	0.012542	0.073683
Acetic acid	0.19496	0.031722	0.14997
Succinic acid	0.7495	0.031909	0.14997
Suberic acid	0.71172	0.039005	0.16666
Nonadeca-10Z-enoic acid	1.1879	0.049135	0.17702
Heptadecanoic acid	0.89535	0.049464	0.17702
Myristic acid	1.3439	0.052728	0.17702
Undecanoic acid	0.83702	0.059265	0.1857
Oleic acid	1.0653	0.06415	0.18844
Myristoleic acid	2.4619	0.068855	0.19036
Valeric acid	1.4775	0.074849	0.19544
Palmitoleic acid	1.31	0.090804	0.22462
3_Hydroxybutyric acid	0.62557	0.10835	0.25463
Linoleic acid	0.88571	0.1176	0.26319
Stearic acid	0.83342	0.15568	0.33259

## Sheet: Phospholipids
Column 1 of t_test	Fold Change	p.value	FDR
PC aa C386	0.47343	1.3656e-13	1.4612e-11
PC ae C340	3.0367	5.4254e-12	2.9026e-10
PC ae C406	0.64007	2.2601e-10	8.061e-09
PC aa C385	0.65144	2.5599e-09	6.8478e-08
PC aa C406	0.60604	2.3197e-08	4.9642e-07
PC ae C443	1.4902	3.1284e-08	5.5789e-07
PC ae C321	1.9468	9.2457e-08	1.4133e-06
lysoPC a C161	3.6516	1.253e-07	1.6759e-06
PC ae C341	1.6298	3.0073e-07	3.5753e-06
L-α-Phosphatidylcholine	0.7302	3.4016e-07	3.6397e-06
PC aa C260	0.60259	6.6238e-07	6.4432e-06
PC ae C381	2.5719	9.5031e-07	8.4736e-06
PC aa C281	0.645	1.0825e-06	8.5109e-06
PC aa C365	0.54468	1.1136e-06	8.5109e-06
PC ae C302	0.70922	2.4001e-06	1.5432e-05
PC ae C380	0.63609	2.4344e-06	1.5432e-05
PC ae C360	1.6903	2.4518e-06	1.5432e-05
lysoPC a C181	1.924	3.2447e-06	1.9288e-05
PC aa C364	0.76888	4.3978e-06	2.4767e-05
PC aa C422	1.3859	4.7781e-06	2.5563e-05
PC aa C343	0.68715	8.2259e-06	4.1913e-05
lysoPC a C140	2.6886	1.6726e-05	8.0185e-05
PC ae C362	0.77251	1.7236e-05	8.0185e-05
PC aa C321	1.954	2.1011e-05	9.3675e-05
PC aa C384	0.78945	2.4436e-05	0.00010459
Cardiolipin	0.32415	8.811e-05	0.00036261
PC ae C444	1.6808	0.00011443	0.00044634
lysoPC a C203	2.317	0.0001168	0.00044634
PC ae C322	1.6725	0.00017166	0.00063336
PC aa C405	0.80753	0.00017975	0.0006411
PC aa C362	0.89874	0.00032136	0.0011092
PC ae C342	0.83614	0.00039253	0.0013125
PC aa C341	0.85469	0.00044193	0.0013965
PC ae C382	1.5005	0.00045527	0.0013965
PC ae C383	1.4053	0.0004568	0.0013965
PC aa C366	0.70945	0.00050236	0.0014931
PC ae C361	1.4182	0.00055422	0.0016027
SM OH C222	1.7103	0.00083928	0.0022919
PC ae C386	0.85791	0.00085586	0.0022919
PC aa C402	1.2515	0.00085678	0.0022919
PC aa C363	0.84929	0.0008868	0.0023143
PC aa C426	1.284	0.0011982	0.0030526
PC ae C402	0.85991	0.001359	0.0033816
L-α-Phosphatidyl-L-serine	0.75979	0.0016966	0.0041259
PC ae C446	0.80722	0.001765	0.0041968
PC aa C344	0.82658	0.0022478	0.0052287
SM OH C221	0.7993	0.0024866	0.005661
lysoPC a C170	1.712	0.0029614	0.0066015
SM C260	1.709	0.003968	0.0086647
PC ae C384	0.84805	0.0057308	0.012264
PC aa C342	0.91383	0.0093136	0.01954
PC ae C385	0.85685	0.011667	0.024008
PC aa C320	1.3122	0.014611	0.029497
PC aa C240	0.83055	0.015805	0.031318
SM C261	1.9068	0.019346	0.037637
PC aa C424	1.1949	0.020097	0.038399
SM C161	2.2729	0.023461	0.044042
PC ae C403	1.2233	0.025177	0.046447
PC ae C422	1.1319	0.076411	0.13858
PC aa C403	1.1942	0.078201	0.13946
PC aa C361	1.2211	0.084	0.14693
L-α-Lysophosphatidylcholine	1.401	0.085137	0.14693
SM OH C141	1.6668	0.087427	0.14849
PC ae C423	0.93443	0.10426	0.17431
PC aa C383	1.2355	0.12591	0.20727
lysoPC a C240	1.3184	0.13005	0.21084
PC ae C424	0.98725	0.13993	0.22347
PC ae C405	0.959	0.1505	0.23682
lysoPC a C280	1.2672	0.15749	0.24423
PC ae C445	1.3425	0.1872	0.28615
PC aa C404	1.1467	0.19374	0.29197
